# Supplementary material for: Pt(II)-PLGA Hybrid in a pH-Responsive Nanoparticle System Targeting Ovarian Cancer
Source: Pharmaceutics. 2023 Feb 10;15(2):607. doi: 10.3390/pharmaceutics15020607 (PMC9961376; doi:10.3390/pharmaceutics15020607)
Supplement: Supplementary file 1 [file pharmaceutics-15-00607-s001.zip]

Archive with 2 entries (2 files):
- Supplementary Figures.pdf
- Video S1. CP70_NP uptake_15 min.avi
